# Supplementary material for: Exploring Large Protein Sequence Space through Homology- and Representation-based Hierarchical Clustering
Source: Mol Biol Evol. 2025 Jun 4;42(6):msaf136. doi: 10.1093/molbev/msaf136 (PMC12204192; doi:10.1093/molbev/msaf136)
Supplement: msaf136_Supplementary_Data [file msaf136_supplementary_data.zip]

Archive with 3 entries (3 files):
- MBE supplementary.pdf
- Supplementary_data1.xlsx
- Supplementary_data2.xlsx
