# Supplementary material for: Exploring Large Protein Sequence Space through Homology- and Representation-based Hierarchical Clustering
Source: Mol Biol Evol. 2025 Jun 4;42(6):msaf136. doi: 10.1093/molbev/msaf136 (PMC12204192; doi:10.1093/molbev/msaf136)
Supplement: msaf136_Supplementary_Data [file msaf136_supplementary_data.zip › Supplementary_data2.xlsx]

## Sheet: Sheet1
UniProt accession	Function broad	Function narrow	Mechanism	other notes
O52646	enzyme-biosynthesis	cyclase	cyclase-aldol condensation	aklavinone, precurcsor to anthracyclines (polyketide)
Q54808	enzyme-biosynthesis	cyclase	cyclase-aldol condensation	Doxorubicin, an anthracycline
Q9RN59	enzyme-biosynthesis	cyclase	cyclase-aldol condensation	polyketide antibiotic nogalamycin
Q9RN64	enzyme-biosynthesis	cyclase	cyclase-aldol condensation	polyketide antibiotic nogalamycin
Q55215	enzyme-biosynthesis	cyclase	cyclase-aldol condensation	various anthracyclines
B8MKZ0	enzyme-biosynthesis	cyclase	cyclase-diels alder-like	Phomoidride
A0A1B4XBH4	enzyme-biosynthesis	cyclase	cyclase-diels alder-like	Sordarin (glycoside antibiotic) synthesis
H6D578	enzyme-biosynthesis	cyclase	cyclase-E1cB-elimination	Salinomycin (polyether antibiotic)
B6ZK72	enzyme-biosynthesis	cyclase	cyclase-epoxide	lasalocid A (polyether antibiotic)
Q846W7	enzyme-biosynthesis	cyclase	cyclase-epoxide	monesin, multiring antibiotic
A0A075TR27	enzyme-biosynthesis	cyclase	cyclase-epoxide	patulin (polyketide)
U5Q2N8	enzyme-biosynthesis	cyclase	cyclase-epoxide	xiamenmycin
Q396C9	enzyme-biosynthesis	cyclase	cyclase-imine formation	phenazine
P0CU74	enzyme-biosynthesis	dehydratase	dehydratase	cladofulvin
O14434	enzyme-biosynthesis	dehydratase	dehydratase	conidial pigment
Q00455	enzyme-biosynthesis	dehydratase	dehydratase	conidial pigment
W3XEE6	enzyme-biosynthesis	dehydratase	dehydratase	conidial pigment
P56221	enzyme-biosynthesis	dehydratase	dehydratase	dihydroxynaphthalene melanin
A0A411PQN4	enzyme-biosynthesis	dehydratase	dehydratase	dihydroxy-xanthone metabolites, agnestins A and B
A0A1L9WLL5	enzyme-biosynthesis	dehydratase	dehydratase	Secalonic acid D
C8VQ71	enzyme-biosynthesis	dehydratase	dehydratase	Shamixanthone
P19412	enzyme-biosynthesis	dehydratase	dehydratase	bile acids
K5BJ73	enzyme-biosynthesis	isomerase	isomerase	Steroid delta5-4 isomerase
P00947	enzyme-biosynthesis	isomerase	isomerase	Steroid delta5-4 isomerase
P07445	enzyme-biosynthesis	isomerase	isomerase	Steroid delta5-4 isomerase
A0A2I1C3W8	enzyme-biosynthesis	isomerase	isomerase	tetrahydroxanthone synthesis (fungal natural compound, antibiotic)
A0A1L9WLD7	enzyme-biosynthesis	isomerase	isomerase	tetrahydroxanthone synthesis (fungal natural compound, antibiotic)
A0A023GUN4	enzyme-biosynthesis	monooxygenase	monooxygenase	anthracycline (anti-cancer compound) synthesis, hydroxylation
Q1XDX7	enzyme-biosynthesis	monooxygenase	monooxygenase	anthracycline (anti-cancer compound) synthesis, hydroxylation
B2BM50	enzyme-biosynthesis	monooxygenase	monooxygenase	anthraquinone (anti-cancer compound) synthesis
Q8YT18	enzyme-catabolism	carbonic anhydrase	carbonic anhydrase	solubilize CO2
A0A060TAG5	enzyme-catabolism	decarboxylase	decarboxylase	tannin degradation
A0A175WC91	enzyme-catabolism	decarboxylase	decarboxylase	tannin degradation
P51697	enzyme-catabolism	dehydrochlorinase	dehydrochlorinase	degrading gamma-hexachlorocyclohexane
P59766	enzyme-catabolism	dehydrochlorinase	dehydrochlorinase	gamma-hexachlorocyclohexane degradation
P59767	enzyme-catabolism	dehydrochlorinase	dehydrochlorinase	gamma-hexachlorocyclohexane degradation
B5ANU3	enzyme-catabolism	dehydrochlorinase	dehydrochlorinase	pesticide degradation
G2IQR8	enzyme-catabolism	dehydroxylation/deformylation	dehydroxylation	lignin degradation
Q2G4I2	enzyme-catabolism	dehydroxylation/deformylation	dehydroxylation/deformylation	lignin degradation
Q9ZAG3	enzyme-catabolism	epoxide hydrolase	epoxide hydrolase	limonene
O33283	enzyme-catabolism	epoxide hydrolase	epoxide hydrolase	Various hydrophobic epoxides in vitro, possibly detoxifies toxic epoxide products of monooxygenases
Q9X405	enzyme-catabolism	monooxygenase	monooxygenase	degradation of methanesulfonic acid (MSA) to produce formaldehyd and inorganic sulfite
O52380	enzyme-catabolism	monooxygenase	monooxygenase	naphthalene-degrading
A0A0D6KM24	other	photoprotection	orange carotenoid	orange carotenoid binding
A0A1J1JHR9	other	photoprotection	orange carotenoid	orange carotenoid binding
A0A2K8SJT8	other	photoprotection	orange carotenoid	orange carotenoid binding
A0A2K8SVQ4	other	photoprotection	orange carotenoid	orange carotenoid binding
A0A7M3UF22	other	photoprotection	orange carotenoid	orange carotenoid binding
K9VSN3	other	photoprotection	orange carotenoid	orange carotenoid binding
P74102	other	photoprotection	orange carotenoid	orange carotenoid binding
P83689	other	photoprotection	orange carotenoid	orange carotenoid binding
Q8YMJ3	other	photoprotection	orange carotenoid	orange carotenoid binding
Q8YSD9	other	photoprotection	orange carotenoid	orange carotenoid binding
S5SC42	multimer assembly	demethylase	oligomerization	demethylase for degrading N,N-dimethyl-substituted phenylurea herbicides
A2TC88	multimer assembly	dioxygenase	oligomerization	dioxygenase for degrading aromatic compounds
A5W4F1	multimer assembly	dioxygenase	oligomerization	dioxygenase for degrading aromatic compounds
P0A112	multimer assembly	dioxygenase	oligomerization	dioxygenase for degrading aromatic compounds
P0A113	multimer assembly	dioxygenase	oligomerization	dioxygenase for degrading aromatic compounds
P37334	multimer assembly	dioxygenase	oligomerization	dioxygenase for degrading aromatic compounds
Q46373	multimer assembly	dioxygenase	oligomerization	dioxygenase for degrading aromatic compounds
Q47140	multimer assembly	dioxygenase	oligomerization	dioxygenase for degrading aromatic compounds
Q51744	multimer assembly	dioxygenase	oligomerization	dioxygenase for degrading aromatic compounds
Q53123	multimer assembly	dioxygenase	oligomerization	dioxygenase for degrading aromatic compounds
Q65AT0	multimer assembly	dioxygenase	oligomerization	dioxygenase for degrading aromatic compounds
Q7BSK6	multimer assembly	dioxygenase	oligomerization	dioxygenase for degrading aromatic compounds
Q8RTL3	multimer assembly	dioxygenase	oligomerization	dioxygenase for degrading aromatic compounds
Q3C1D4	multimer assembly	dioxygenase	oligomerization	dioxygenase for degrading aromatic compounds
Q3C1E2	multimer assembly	dioxygenase	oligomerization	dioxygenase for degrading aromatic compounds
Q9RBG4	multimer assembly	dioxygenase	oligomerization	dioxygenase for degrading aromatic compounds
O52383	multimer assembly	dioxygenase	oligomerization	dioxygenase for degrading aromatic compounds
O85674	multimer assembly	dioxygenase	oligomerization	dioxygenase for degrading aromatic compounds
Q51975	multimer assembly	dioxygenase	oligomerization	dioxygenase for degrading aromatic compounds
Q84BZ2	multimer assembly	dioxygenase	oligomerization	dioxygenase for degrading aromatic compounds
O24677	multimer assembly	dioxygenase	oligomerization	dioxygenase for degrading aromatic compounds
Q45696	multimer assembly	dioxygenase	oligomerization	dioxygenase for degrading aromatic compounds
M9PV03	multimer assembly	dioxygenase	oligomerization	dioxygenase for degrading aromatic compounds, 3-nitrotoluene
C5CSP7	multimer assembly	dioxygenase	oligomerization	dioxygenase for degrading aromatic compounds, auxin (plant hormone)
B7WRJ8	multimer assembly	dioxygenase	oligomerization	dioxygenase for degrading aromatic compounds, polyethylene terephthalate
Q6MNZ7	other	localization	localization	peptidoglycan hydrolase to cell wall
Q9BRJ2	other	localization	localization	places mitochondrial large ribosomal to the export site
O43615	membrane transport	mitochondrial import	modulate translocation	mitochondrial import
O35857	membrane transport	mitochondrial import	modulate translocation	mitochondrial import
G0SET4	membrane transport	nuclear export	modulate translocation	nuclear export
G0SG92	membrane transport	nuclear export	modulate translocation	nuclear export
P34232	membrane transport	nuclear export	modulate translocation	nuclear export
P84148	membrane transport	nuclear export	modulate translocation	nuclear export
P84149	membrane transport	nuclear export	modulate translocation	nuclear export
Q9U757	membrane transport	nuclear export	modulate translocation	nuclear export
Q9UKK6	membrane transport	nuclear export	modulate translocation	nuclear export
Q9V3H8	membrane transport	nuclear export	modulate translocation	nuclear export
Q99257	membrane transport	nuclear export	modulate translocation	nuclear export
Q9U1H9	membrane transport	nuclear export	modulate translocation	nuclear export
Q9UBU9	membrane transport	nuclear export	modulate translocation	nuclear export
Q9VV73	membrane transport	nuclear export	modulate translocation	nuclear export
Q9Y8G3	membrane transport	nuclear export	modulate translocation	nuclear export
Q9FME2	membrane transport	nuclear export	modulate translocation	nuclear export
P0CAN8	membrane transport	nuclear export	modulate translocation	nuclear export
P61972	membrane transport	nuclear import	modulate translocation	nuclear import by RAN
Q9VFT4	membrane transport	nuclear import	modulate translocation	nuclear import by RAN
P61970	membrane transport	nuclear import	modulate translocation	nuclear import by RAN
Q9C7F5	membrane transport	nuclear import	modulate translocation	nuclear import by RAN
Q9FZK4	membrane transport	nuclear import	modulate translocation	nuclear import by RAN
P33331	membrane transport	nuclear import	modulate translocation	nuclear import by RAN
O50335	multimer assembly	Type IV secretion system	oligomerization	Type IV secretion system
P17798	multimer assembly	Type IV secretion system	oligomerization	Type IV secretion system
Q17U16	multimer assembly	Type IV secretion system	oligomerization	Type IV secretion system
Q68X84	multimer assembly	Type IV secretion system	oligomerization	Type IV secretion system
Q6FYW3	multimer assembly	Type IV secretion system	oligomerization	Type IV secretion system
Q7CEG3	multimer assembly	Type IV secretion system	oligomerization	Type IV secretion system
Q6G2B4	multimer assembly	Type IV secretion system	oligomerization	Type IV secretion system
Q7VSX6	multimer assembly	Type IV secretion system	oligomerization	Type IV secretion system, also has tested peptidoglycanase activity that is required for toxin export
A9IWN6	multimer assembly	Type IV secretion system	oligomerization	Type IV secretion system, tested for dimerization with TrwG
C6AAT5	multimer assembly	Type IV secretion system	oligomerization	Type IV secretion system, tested for dimerization with TrwG
C6AER9	multimer assembly	Type IV secretion system	oligomerization	Type IV secretion system, tested for dimerization with TrwG
D0AAZ5	multimer assembly	Type IV secretion system	oligomerization	Type IV secretion system, tested for dimerization with TrwG
O25265	multimer assembly	Type IV secretion system	oligomerization	Type IV secretion system, tested for dimerization, proposed role in assembly
A7RF52	multimer assembly	protein kinase	oligomerization	protein kinase for signal transduction
A7T0H5	multimer assembly	protein kinase	oligomerization	protein kinase for signal transduction
D6R938	multimer assembly	protein kinase	oligomerization	protein kinase for signal transduction
F2UPG5	multimer assembly	protein kinase	oligomerization	protein kinase for signal transduction
O62305	multimer assembly	protein kinase	oligomerization	protein kinase for signal transduction
P08413	multimer assembly	protein kinase	oligomerization	protein kinase for signal transduction
P11275	multimer assembly	protein kinase	oligomerization	protein kinase for signal transduction
Q13554	multimer assembly	protein kinase	oligomerization	protein kinase for signal transduction
Q13555	multimer assembly	protein kinase	oligomerization	protein kinase for signal transduction
Q13557	multimer assembly	protein kinase	oligomerization	protein kinase for signal transduction
Q3SH04	multimer assembly	protein kinase	oligomerization	protein kinase for signal transduction
Q8PCA7	multimer assembly	protein kinase	oligomerization	protein kinase for signal transduction
Q9UQM7	multimer assembly	protein kinase	oligomerization	protein kinase for signal transduction
O80396	multimer assembly	protein kinase	oligomerization	protein kinase for signal transduction
P11798	multimer assembly	protein kinase	oligomerization	protein kinase for signal transduction
P15791	multimer assembly	protein kinase	oligomerization	protein kinase for signal transduction
P28652	multimer assembly	protein kinase	oligomerization	protein kinase for signal transduction
Q00168	multimer assembly	protein kinase	oligomerization	protein kinase for signal transduction
Q6PHZ2	multimer assembly	protein kinase	oligomerization	protein kinase for signal transduction
Q923T9	multimer assembly	protein kinase	oligomerization	protein kinase for signal transduction
Q9UN86	other	stress granule	stress granule formation	stress granule formation
Q13283	other	stress granule	stress granule formation	stress granule formation
Q21351	other	stress granule	stress granule formation	stress granule formation
